# Supplementary material for: Description and biology of two new species of Neotropical Liriomyza Mik (Diptera, Agromyzidae), mining leaves of Bocconia (Papaveraceae)
Source: Zookeys. 2014 Jan 13;(369):79–97. doi: 10.3897/zookeys.369.6168 (PMC3904121; doi:10.3897/zookeys.369.6168)
Supplement: XML Treatment for Liriomyza mystica [file zookeys.369.6168-treatment1.xml]

<!DOCTYPE tp:taxon-treatment
  PUBLIC "-//TaxonX//DTD Taxonomic Treatment Publishing DTD v0 20100105//EN" "tax-treatment-NSO.dtd">
<tp:taxon-treatment xmlns:tp="http://www.plazi.org/taxpub"><tp:treatment-meta><mixed-citation publication-type="journal"><person-group><name><surname>Boucher</surname><given-names>Stéphanie</given-names></name><name><surname>Nishida</surname><given-names>Kenji</given-names></name></person-group><article-title>Description and biology of two new species of Neotropical <italic>Liriomyza</italic> Mik (Diptera, Agromyzidae), mining leaves of <italic>Bocconia</italic> (Papaveraceae)</article-title><source>Zookeys</source><day>13</day><month>1</month><year>2014</year><volume>2014</volume><issue>369</issue><fpage>79</fpage><lpage>97</lpage><pub-id pub-id-type="doi">10.3897/zookeys.369.6168</pub-id></mixed-citation></tp:treatment-meta><tp:nomenclature><tp:taxon-name>
                        <tp:taxon-name-part taxon-name-part-type="genus">Liriomyza</tp:taxon-name-part>
                        <tp:taxon-name-part taxon-name-part-type="species">mystica</tp:taxon-name-part>
                        <object-id xmlns:xlink="http://www.w3.org/1999/xlink" content-type="zoobank" xlink:type="simple">http://zoobank.org/48883C22-4ED7-438D-B6F4-1A290B51763F</object-id>
                        <object-id xmlns:xlink="http://www.w3.org/1999/xlink" xlink:type="simple">http://species-id.net/wiki/Liriomyza_mystica</object-id>
                    </tp:taxon-name><tp:taxon-authority>Boucher &amp; Nishida</tp:taxon-authority><tp:taxon-status xmlns:xlink="http://www.w3.org/1999/xlink" xlink:type="simple">sp. n.</tp:taxon-status><xref ref-type="fig" rid="F1">Figs 4</xref><xref ref-type="fig" rid="F2">,8</xref><xref ref-type="fig" rid="F5">–27</xref><xref ref-type="fig" rid="F10">,48</xref><xref ref-type="fig" rid="F10">,50</xref></tp:nomenclature><tp:treatment-sec sec-type="Type material"><title>Type material.</title><p>Holotype ♂: COSTA RICA: Cartago: San Ramón de Tres Ríos, 1600 m, (<named-content xmlns:xlink="http://www.w3.org/1999/xlink" content-type="dwc:verbatimCoordinates" xlink:type="simple">09°56'18"N, 083°58'38"W</named-content>), ex. <italic><tp:taxon-name>Bocconia frutescens</tp:taxon-name></italic>, larva exited 5–9.vii.2010; adult emerged 21–26.vii.2010, Kenji Nishida (LEM).</p><p>Paratype: same data as holotype (9 ♂; 8 ♀: LEM); same except larva exited: 25–28.vi.2010, adult emerged: 20–22.vii.2010 (14 ♂; 15 ♀: INBio); same except larva exited 29.vi–4.vii.2010, adult emerged 15–24.vii.2010 (8 ♂; 7 ♀: NMNH); same except adult emerged 21–25.vii.2010 (4 ♂; 4 ♀: CNC); same except along main road, (<named-content xmlns:xlink="http://www.w3.org/1999/xlink" content-type="dwc:verbatimCoordinates" xlink:type="simple">09°56'20"N, 083°58'55"W</named-content>), 1500 m, collected 19.xii.2008, emerged 16–20.i.2009, K. Nishida &amp; T. Johnson (1 ♂; 5 ♀: MZUCR). San José: San Isidro de Coronado, Centro. 1420 m, (<named-content xmlns:xlink="http://www.w3.org/1999/xlink" content-type="dwc:verbatimCoordinates" xlink:type="simple">09°53'18"N, 084°00'22"W</named-content>), ex. <italic><tp:taxon-name>Bocconia frutescens</tp:taxon-name></italic>, adult emerged 17.vi.2010, Kenji Nishida (1 ♀: LEM). Puntarenas: Monteverde. Estación Biológica Monteverde. 1538 m, (<named-content xmlns:xlink="http://www.w3.org/1999/xlink" content-type="dwc:verbatimCoordinates" xlink:type="simple">10°19'09"N, 084°48'32"W</named-content>), mating on <italic><tp:taxon-name>Bocconia</tp:taxon-name></italic> leaf. 18.vii.2010, Kenji Nishida (1 ♂; 1 ♀: MZUCR).</p></tp:treatment-sec><tp:treatment-sec sec-type="Diagnosis"><title>Diagnosis.</title><p>This species can be distinguished from other Neotropical species of <italic><tp:taxon-name>Liriomyza</tp:taxon-name></italic> by its completely yellow head and anepisternum, mesonotum almost completely brown to margin of scutellum, usually 2 + 1 dc, legs completely yellow, calypter brown on apical half with margin and fringe brown, and by the shape of the male genitalia and the shape of the anterior and posterior larval spiracles.</p></tp:treatment-sec><tp:treatment-sec sec-type="Description"><title>Description.</title><p>Frons width 0.25 mm; ratio of frons width to eye width 2.3; orbit 0.23 times width of frons at midpoint; frons slightly projecting above or in front of eye in profile (<xref ref-type="fig" rid="F2">Fig. 8</xref>), forming a distinct ring (cheek) below eye; 2 reclinate <!--PageBreak--><italic>ors</italic> and 2 inclinate <italic>ori</italic> (<xref ref-type="fig" rid="F2">Fig. 9</xref>) (lower ori sometimes reduced or missing on one side); orbital setulae reclinate, varying in number from about 4–8; first flagellomere rounded, not enlarged in males, with slight apical pubescence; arista 0.30–0.40 mm, with short but dense pubescence; gena deep, slightly extended at rear (<xref ref-type="fig" rid="F2">Fig. 8</xref>); gena height at midpoint: 0.44 times maximum eye height. Eye oblique, bare. Normally 2+1 dc (except 4 specimens with 2+0 dc and 3 specimens with 3+1 dc); acrostichals in about 4 irregular rows; prescutellar acrostichal bristles absent; 2 notopleural bristles; 1 strong postpronotal bristle with 1 or 2 small setulae; anepisternum with 1 strong bristle on posterior margin at midpoint, sometimes with a few extra setulae; katepisternum with one strong bristle on posterodorsal corner, on yellow ground. Fore and mid-tibia without lateral bristle. Wing length 1.50–1.95 mm in male and 1.85–2.20 mm in females; M<sub>1+2</sub> ending at wing tip; costa extending to M<sub>1+2</sub>; last section of CuA<sub>1</sub>: 1.5–1.9 times length of penultimate. Cross-vein r-m located at midpoint of cell dm. Stridulatory mechanism apparently absent.</p><fig id="F2" position="float" orientation="portrait"><label>Figures 8–11.</label><caption><p>External morphology of adult <italic><tp:taxon-name>Liriomyza mystica</tp:taxon-name></italic>. <bold>8</bold> Head, lateral <bold>9</bold> Head, dorso-frontal <bold>10</bold> Thorax, dorsal <bold>11</bold> Thorax, dorsal (teneral specimen).</p></caption><graphic xmlns:xlink="http://www.w3.org/1999/xlink" xlink:href="ZooKeys-369-079-g002.jpg" position="float" orientation="portrait" xlink:type="simple"/></fig><p><bold>Colour.</bold> Head (including frons, orbit, face, antenna, palp) entirely bright yellow. Hind margin of eye black for a small section beyond vte; both vt on yellow ground. Occiput black. Eye sometimes with a slight bluish or greenish reflection (not as pronounced as in <!--PageBreak--><italic><tp:taxon-name>Liriomyza prompta</tp:taxon-name></italic>, <xref ref-type="fig" rid="F6">Fig. 29</xref>); mesonotum almost completely dark brown except for narrow yellow margin posteriorly (<xref ref-type="fig" rid="F2">Fig. 10</xref>), prescutellar area and intra-alar area sometimes slightly paler brown resulting in a weakly defined banded pattern on thorax, most visible in teneral specimen (<xref ref-type="fig" rid="F2">Fig. 11</xref>); scutellum completely yellow with small brown patches laterally. Basal scutellar bristles on brown ground (but at the limit of yellow). Postpronotum, notopleuron and anepisternum completely yellow (at most with a very small pale brown patch on one or two of the sclerites). Katepisternum mostly brown except for upper margin yellow. Calypter brown on apical half, margin and fringe also brown; halter completely white. Legs completely yellow. Abdominal tergites pale brown.</p><p><bold>Male genitalia.</bold> Distiphallus in the form of two narrow tubules, slightly diverging apically in ventral view (<xref ref-type="fig" rid="F3">Fig. 13</xref>). Mesophallus widest apical section (<xref ref-type="fig" rid="F3">Fig. 13a</xref>), about 1.5–2 times larger than basal narrower tubular section (<xref ref-type="fig" rid="F3">Fig. 13b</xref>). Mesophallus in lateral view with small indent at midpoint (<xref ref-type="fig" rid="F3">Fig. 12</xref>). Surstylus absent. Epandrium without chitinized margin and without spines. Ejaculatory apodeme (<xref ref-type="fig" rid="F3">Figs 14</xref>, <xref ref-type="fig" rid="F3">15</xref>) weakly sclerotized, symmetrical or sometimes asymmetrical with blade more expanded on one side.</p><fig id="F3" position="float" orientation="portrait"><label>Figures 12–15.</label><caption><p>Male genitalia of <italic><tp:taxon-name>Liriomyza mystica</tp:taxon-name></italic>. <bold>12</bold> Phallus, lateral <bold>13</bold> Phallus, ventral (see text for lines ‘a’ and ‘b’) <bold>14, 15</bold> Ejaculatory apodeme.</p></caption><graphic xmlns:xlink="http://www.w3.org/1999/xlink" xlink:href="ZooKeys-369-079-g003.jpg" position="float" orientation="portrait" xlink:type="simple"/></fig><p><bold>Early stages.</bold> Larval length (at maturity): 3.2–4.0 mm, slightly larger than <italic><tp:taxon-name>Liriomyza prompta</tp:taxon-name></italic> larva. White to creamy white with an internal orange spot at head (live specimens, <xref ref-type="fig" rid="F5">Figs 24</xref>, <xref ref-type="fig" rid="F5">25</xref>, <xref ref-type="fig" rid="F5">27</xref>). Anterior spiracles about 0.13–0.23 mm distance from each other; fan-shaped and each with 5 small openings in a single row (<xref ref-type="fig" rid="F4">Fig. 18</xref>). Posterior spiracles divided into 3 subequal projecting bulbs (<xref ref-type="fig" rid="F4">Figs 16</xref>, <xref ref-type="fig" rid="F4">17</xref>). Cephalopharyngeal skeleton with wide arms (<xref ref-type="fig" rid="F4">Fig. 19</xref>), Each mandible with 2 large teeth. Puparium pale brown to transparent (<xref ref-type="fig" rid="F10">Fig. 48</xref>).</p><fig id="F4" position="float" orientation="portrait"><label>Figures 16–19.</label><caption><p>Larval characters of <italic><tp:taxon-name>Liriomyza mystica</tp:taxon-name></italic>. <bold>16</bold> Posterior spiracles <bold>17</bold> Posterior spiracle (close-up) <bold>18</bold> Anterior spiracle (note angle of view is different from Fig. <bold>38</bold>) <bold>19</bold> Cephalopharyngeal skeleton.</p></caption><graphic xmlns:xlink="http://www.w3.org/1999/xlink" xlink:href="ZooKeys-369-079-g004.jpg" position="float" orientation="portrait" xlink:type="simple"/></fig><fig id="F5" position="float" orientation="portrait"><label>Figures 20–27.</label><caption><p>Life history of <italic><tp:taxon-name>Liriomyza mystica</tp:taxon-name></italic> larvae on <italic><tp:taxon-name>Bocconia frutescens</tp:taxon-name></italic>. <bold>20–22</bold> External evidence caused by internal larval feeding on vein and petiole <bold>20</bold> Brown to reddish brown spots (ca. 1–2 mm long) on upperside along primary vein, marked by rectangular line. Arrow indicates <italic><tp:taxon-name>Liriomyza prompta</tp:taxon-name></italic> mine <bold>21</bold> Pale brown linear spots along the primary vein seen through strong sunlight from the back. Note that lower part of vein (underside) is thicker and shown as shadow <bold>22</bold> Mine in pale colour zigzag, approximately 30 mm long <bold>23</bold> Longitudinally opened primary vein with linear mine (circle) and late instar larva (arrow) <bold>24</bold> Late instar larva in situ, ventral view. Cephalopharyngeal skeleton on right. Notice orange spot at head <bold>25</bold> Mature larva exiting from underside of vein (arrow). Close-up view, lower right. Notice orange spot at head <bold>26</bold> Exit hole (ca. 1 mm wide) on underside of primary vein <bold>27</bold> Mature larva in pre-puparial stage. Posterior on right.</p></caption><graphic xmlns:xlink="http://www.w3.org/1999/xlink" xlink:href="ZooKeys-369-079-g005.jpg" position="float" orientation="portrait" xlink:type="simple"/></fig></tp:treatment-sec><tp:treatment-sec sec-type="Host plant"><title>Host plant.</title><p><italic><tp:taxon-name>Bocconia frutescens</tp:taxon-name></italic> L. (<tp:taxon-name>Papaveraceae</tp:taxon-name>).</p><!--PageBreak--></tp:treatment-sec><tp:treatment-sec sec-type="Biology"><title>Biology.</title><p>The larvae feed on spongy parenchyma and other tissues of primary veins and petioles of large, relatively old, mature leaves. Most of the larvae were in leaves of &gt;30 cm long, with &gt;10 mm petiole width and &gt;10 mm thickness (n=120). The larvae were more frequently found mining in the thicker part of the primary vein including the petiole (i.e. less frequently near the leaf apex). One larva was found mining inside of a 2.2 mm width primary vein near the leaf apex. A few larvae were mining thick secondary veins. The mining appears to occur longitudinally, mostly near the upper leaf surface; the larvae left some brown to reddish brown scars along the leaf blade where the vein and blade join (<xref ref-type="fig" rid="F5">Figs 20</xref>, <xref ref-type="fig" rid="F5">21</xref>, <xref ref-type="fig" rid="F5">23</xref>). These scars were more easily seen with a strong transmitted light (<xref ref-type="fig" rid="F5">Fig. 21</xref>). The mines (internal tunnels) can also be distinguished by narrow pale lines (<xref ref-type="fig" rid="F5">Fig. 22</xref>). When infested veins were longitudinally dissected, usually one to a few white <!--PageBreak--><!--PageBreak--><italic><tp:taxon-name>Liriomyza prompta</tp:taxon-name></italic> larvae were observed mining singly and scattered (n=12 leaves) (<xref ref-type="fig" rid="F5">Figs 23</xref>, <xref ref-type="fig" rid="F5">24</xref>). Some solitary parasitoid wasp pupae were also found among the spongy parenchyma (<xref ref-type="fig" rid="F10">Fig. 50</xref>). The mature fly larvae exited from either the upper side or underside of the veins (n=12 holes) (<xref ref-type="fig" rid="F5">Fig. 25</xref>), each larva making a small oval-shaped hole of 1.1–1.3 mm wide (n=12) (<xref ref-type="fig" rid="F5">Fig. 26</xref>). The tissue around the old exit holes was brown to reddish brown (n=5). The newly emerged larvae wiggled around in rearing plastic bags/cases for a couple of hours to a few hours before settling (<xref ref-type="fig" rid="F5">Fig. 27</xref>) and starting to form a puparium. The larvae readily pupated on the plastic surfaces. In general, the puparia (<xref ref-type="fig" rid="F10">Fig. 48</xref>) were more translucent (translucent pale brown) than those of <italic><tp:taxon-name>Liriomyza prompta</tp:taxon-name></italic> (translucent brown to dark brown) and the pupa inside was visible. Duration of the larval stage was not recorded. The larvae that exited from veins pupated between 26 to 29.vi.2010 and the adults emerged between 20 to 22.vii.2010, i.e. the pupal stage lasted approximately 25 days (n=29). A mating pair was observed on the underside of a leaf around 7:00 am (site 13). No oviposition behavior was observed for this species.</p></tp:treatment-sec><tp:treatment-sec sec-type="Parasitoids"><title>Parasitoids.</title><p>Two species of <tp:taxon-name>Pteromalidae</tp:taxon-name>: <tp:taxon-name>Pteromalinae</tp:taxon-name>: sp. 01 from sites 5, 10, 15, parasitizing late instar larva, pupating inside the leaf vein (<xref ref-type="fig" rid="F10">Fig. 50</xref>); <tp:taxon-name>Pteromalinae</tp:taxon-name> sp. 02 from sites 5, 10, 13, parasitizing larva and pupating inside the host puparium; one species of <tp:taxon-name>Braconidae</tp:taxon-name>: <tp:taxon-name>Opiinae</tp:taxon-name>: <italic><tp:taxon-name>Opius</tp:taxon-name></italic> sp. from site 10, parasitizing larva and pupating inside the host puparium.</p></tp:treatment-sec><tp:treatment-sec sec-type="Comments"><title>Comments.</title><p><italic><tp:taxon-name>Liriomyza mystica</tp:taxon-name></italic> is most similar to <italic><tp:taxon-name>Liriomyza prompta</tp:taxon-name></italic> described below and to the Neotropical species <italic><tp:taxon-name>Liriomyza commelinae</tp:taxon-name></italic> (Frost) and <italic><tp:taxon-name>Liriomyza robustae</tp:taxon-name></italic> Spencer, especially in the form of the phallus with paired tubules. But these two latter species differ from <italic><tp:taxon-name>Liriomyza mystica</tp:taxon-name></italic> in a number of characters, including their host plants (both known from plants in the family <tp:taxon-name>Commelinaceae</tp:taxon-name>); mesonotum with a distinctive black and yellow pattern; surstylus with a distinct spine; third antennal segment enlarged in males; shape of both anterior and posterior spiracles and pupation occurring inside the mine (<xref ref-type="bibr" rid="B8">Silva and Oliveira 1952</xref>, <xref ref-type="bibr" rid="B10">Spencer 1984</xref>, <xref ref-type="bibr" rid="B12">Valladares 1984</xref>). The anterior and posterior spiracles of <italic><tp:taxon-name>Liriomyza mystica</tp:taxon-name></italic> are most similar to those of <italic><tp:taxon-name>Liriomyza caesalpiniae</tp:taxon-name></italic> Valladares reared from a <tp:taxon-name>Caesalpiniaceae</tp:taxon-name>, <italic><tp:taxon-name>Caesalpinia gilliesii</tp:taxon-name></italic> Benth. (<xref ref-type="bibr" rid="B12">Valladares 1984</xref>: figs 14, 15).</p><p>Most adult specimens of <italic><tp:taxon-name>Liriomyza mystica</tp:taxon-name></italic> were reared from site 5, but it was also found at other sites, up to an elevation of 2765 m (<xref ref-type="table" rid="T1">Table 1</xref>). Considering that <italic><tp:taxon-name>Liriomyza mystica</tp:taxon-name></italic> larvae feed inside primary veins and petiole of large, mature leaves, it made it difficult to establish <italic><tp:taxon-name>Bocconia arborea</tp:taxon-name></italic> as possible host due to the problems in studying large trees with large leaves. In sapling trees of ca. 1 m tall (n=2) at Santo Domingo de Heredia (site 9), no larvae or evidence of feeding was observed.</p></tp:treatment-sec><tp:treatment-sec sec-type="Etymology"><title>Etymology.</title><p>The species name is derived from the Latin <italic>mysticus</italic> (secret, mystic), referring to the hidden and inconspicuous leaf mines in primary vein and petiole.</p></tp:treatment-sec><tp:treatment-sec><!--Section generated to contain objects referenced in tp:taxon-treatment.--><fig id="F1" position="float" orientation="portrait"><label>Figures 1–7.</label><caption><p>Life history of two new species of <italic><tp:taxon-name>Liriomyza</tp:taxon-name></italic>. <bold>1–3</bold> Habitats <bold>1</bold> Open area in a valley near Reserva Biológica Manuel Alberto Brenes in San Ramón (site 2). Arrows indicate <italic><tp:taxon-name>Bocconia frutescens</tp:taxon-name></italic> trees <bold>2</bold> <italic><tp:taxon-name>Bocconia frutescens</tp:taxon-name></italic> saplings (in circle) growing along the road after land slides caused by 2009 earthquake in Cinchona-Vara Blanca area (site 10) 3 Ornamental <italic><tp:taxon-name>Bocconia frutescens</tp:taxon-name></italic> tree (in middle) in urban area of San Isidro de Coronado (site 15) <bold>4</bold> <italic><tp:taxon-name>Liriomyza mystica</tp:taxon-name></italic> female (from site 5) <bold>5</bold> <italic><tp:taxon-name>Liriomyza prompta</tp:taxon-name></italic> female (from site 13) <bold>6</bold> Mating couple of <italic><tp:taxon-name>Liriomyza prompta</tp:taxon-name></italic> on the underside of <italic><tp:taxon-name>Bocconia frutescens</tp:taxon-name></italic> leaf at 7:00 am (30.v.2009, site 13) <bold>7</bold> <italic><tp:taxon-name>Liriomyza prompta</tp:taxon-name></italic> ovipositing on the upper side of <italic><tp:taxon-name>Bocconia frutescens</tp:taxon-name></italic> leaf blade at 3:00 pm (17.vi.2011, site 2).</p></caption><graphic xmlns:xlink="http://www.w3.org/1999/xlink" xlink:href="ZooKeys-369-079-g001.jpg" position="float" orientation="portrait" xlink:type="simple"/></fig><fig id="F10" position="float" orientation="portrait"><label>Figures 48–51.</label><caption><p>Life history of two new species of <italic><tp:taxon-name>Liriomyza</tp:taxon-name></italic>. <bold>48</bold> Puparium of <italic><tp:taxon-name>Liriomyza mystica</tp:taxon-name></italic>, in situ <bold>49</bold> Puparium of <italic><tp:taxon-name>Liriomyza prompta</tp:taxon-name></italic>, in situ <bold>50</bold> Pupa of Pteromaline parasitoid wasp (sp. 01) inside <italic><tp:taxon-name>Bocconia frutescens</tp:taxon-name></italic> leaf vein parenchyma <bold>51</bold> Braconid parasitoid wasp, most likely <italic><tp:taxon-name>Opius</tp:taxon-name></italic> sp., attempting to oviposit in mature <italic><tp:taxon-name>Liriomyza prompta</tp:taxon-name></italic> larva at site 13.</p></caption><graphic xmlns:xlink="http://www.w3.org/1999/xlink" xlink:href="ZooKeys-369-079-g010.jpg" position="float" orientation="portrait" xlink:type="simple"/></fig><fig id="F6" position="float" orientation="portrait"><label>Figures 28–31.</label><caption><p>External morphology of adult <italic><tp:taxon-name>Liriomyza prompta</tp:taxon-name></italic>. <bold>28</bold> Head, lateral <bold>29</bold> Head, lateral (variation of eye colour) <bold>30</bold> Head, dorsal <bold>31</bold> Thorax, dorsal.</p></caption><graphic xmlns:xlink="http://www.w3.org/1999/xlink" xlink:href="ZooKeys-369-079-g006.jpg" position="float" orientation="portrait" xlink:type="simple"/></fig><table-wrap id="T1" position="float" orientation="portrait"><label>Table 1.</label><caption><p><italic><tp:taxon-name>Liriomyza</tp:taxon-name></italic> species occurrence at different site localities in Costa Rica. All from host plant <italic><tp:taxon-name>Bocconia frutescens</tp:taxon-name></italic> L., unless specified otherwise.</p></caption><table><tbody><tr><th rowspan="1" colspan="1">Sites</th><th rowspan="1" colspan="1">Province</th><th rowspan="1" colspan="1">Locality, Lat.-Long.</th><th rowspan="1" colspan="1">Elevation</th><th rowspan="1" colspan="1">Species</th><th rowspan="1" colspan="2">Imago ♂♀</th><th rowspan="1" colspan="1">Comments/ immature stages</th></tr><tr><td rowspan="2" colspan="1">1</td><td rowspan="1" colspan="1">Alajuela</td><td rowspan="1" colspan="1">Parque Nacional Volcán Arenal, <named-content xmlns:xlink="http://www.w3.org/1999/xlink" content-type="dwc:verbatimCoordinates" xlink:type="simple">10°27'57"N, 084°45'18"W</named-content></td><td rowspan="1" colspan="1">600 m</td><td rowspan="1" colspan="1"><italic><tp:taxon-name>Liriomyza prompta</tp:taxon-name></italic></td><td rowspan="1" colspan="1">0</td><td rowspan="1" colspan="1">0</td><td rowspan="1" colspan="1">1 puparium</td></tr><tr><td rowspan="1" colspan="1">Alajuela</td><td rowspan="1" colspan="1">Parque Nacional Volcán Arenal, <named-content xmlns:xlink="http://www.w3.org/1999/xlink" content-type="dwc:verbatimCoordinates" xlink:type="simple">10°27'54"N, 084°45'15"W</named-content></td><td rowspan="1" colspan="1">605 m</td><td rowspan="1" colspan="1"><italic><tp:taxon-name>Liriomyza prompta</tp:taxon-name></italic></td><td rowspan="1" colspan="1">0</td><td rowspan="1" colspan="1">0</td><td rowspan="1" colspan="1">leaf mine</td></tr><tr><td rowspan="4" colspan="1">2</td><td rowspan="1" colspan="1">Alajuela</td><td rowspan="1" colspan="1">Reserva Biológica Manuel Alberto Brenes, open valley area, (<xref ref-type="fig" rid="F1">Fig. 1</xref>) <named-content xmlns:xlink="http://www.w3.org/1999/xlink" content-type="dwc:verbatimCoordinates" xlink:type="simple">10°13'43"N, 084°34'10"W</named-content></td><td rowspan="1" colspan="1">796 m</td><td rowspan="1" colspan="1"><italic><tp:taxon-name>Liriomyza mystica</tp:taxon-name></italic></td><td rowspan="1" colspan="1">0</td><td rowspan="1" colspan="1">0</td><td rowspan="1" colspan="1">1 puparium</td></tr><tr><td rowspan="1" colspan="1">Alajuela</td><td rowspan="1" colspan="1">Reserva Biológica Manuel Alberto Brenes, open valley area, (<xref ref-type="fig" rid="F1">Fig. 1</xref>) <named-content xmlns:xlink="http://www.w3.org/1999/xlink" content-type="dwc:verbatimCoordinates" xlink:type="simple">10°13'43"N, 084°34'10"W</named-content></td><td rowspan="1" colspan="1">796 m</td><td rowspan="1" colspan="1"><italic><tp:taxon-name>Liriomyza prompta</tp:taxon-name></italic></td><td rowspan="1" colspan="1">2</td><td rowspan="1" colspan="1">2</td><td rowspan="1" colspan="1">larvae, puparia</td></tr><tr><td rowspan="1" colspan="1">Alajuela</td><td rowspan="1" colspan="1">Reserva Biológica Manuel Alberto Brenes, <named-content xmlns:xlink="http://www.w3.org/1999/xlink" content-type="dwc:verbatimCoordinates" xlink:type="simple">10°13'07"N, 084°35'49"W</named-content></td><td rowspan="1" colspan="1">850 m</td><td rowspan="1" colspan="1"><italic><tp:taxon-name>Liriomyza mystica</tp:taxon-name></italic></td><td rowspan="1" colspan="1">0</td><td rowspan="1" colspan="1">0</td><td rowspan="1" colspan="1">1 puparium</td></tr><tr><td rowspan="1" colspan="1">Alajuela</td><td rowspan="1" colspan="1">Reserva Biológica Manuel Alberto Brenes, <named-content xmlns:xlink="http://www.w3.org/1999/xlink" content-type="dwc:verbatimCoordinates" xlink:type="simple">10°13'07"N, 084°35'49"W</named-content></td><td rowspan="1" colspan="1">850 m</td><td rowspan="1" colspan="1"><italic><tp:taxon-name>Liriomyza prompta</tp:taxon-name></italic></td><td rowspan="1" colspan="1">0</td><td rowspan="1" colspan="1">1</td><td rowspan="1" colspan="1">oviposition, 1 puparium</td></tr><tr><td rowspan="2" colspan="1">3</td><td rowspan="1" colspan="1">Alajuela</td><td rowspan="1" colspan="1">Laguna de Hule, <named-content xmlns:xlink="http://www.w3.org/1999/xlink" content-type="dwc:verbatimCoordinates" xlink:type="simple">10°18'14"N, 084°12'26"W</named-content></td><td rowspan="1" colspan="1">809 m</td><td rowspan="1" colspan="1"><italic><tp:taxon-name>Liriomyza mystica</tp:taxon-name></italic></td><td rowspan="1" colspan="1">0</td><td rowspan="1" colspan="1">0</td><td rowspan="1" colspan="1">1 larva</td></tr><tr><td rowspan="1" colspan="1">Alajuela</td><td rowspan="1" colspan="1">Laguna de Hule, <named-content xmlns:xlink="http://www.w3.org/1999/xlink" content-type="dwc:verbatimCoordinates" xlink:type="simple">10°18'14"N, 084°12'26"W</named-content></td><td rowspan="1" colspan="1">809 m</td><td rowspan="1" colspan="1"><italic><tp:taxon-name>Liriomyza prompta</tp:taxon-name></italic></td><td rowspan="1" colspan="1">0</td><td rowspan="1" colspan="1">0</td><td rowspan="1" colspan="1">1 puparium</td></tr><tr><td rowspan="1" colspan="1">4</td><td rowspan="1" colspan="1">Alajuela</td><td rowspan="1" colspan="1">Bajo del Toro, <named-content xmlns:xlink="http://www.w3.org/1999/xlink" content-type="dwc:verbatimCoordinates" xlink:type="simple">10°08'27"N, 084°19'60"W</named-content></td><td rowspan="1" colspan="1">1380 m</td><td rowspan="1" colspan="1"><italic><tp:taxon-name>Liriomyza prompta</tp:taxon-name></italic></td><td rowspan="1" colspan="1">0</td><td rowspan="1" colspan="1">0</td><td rowspan="1" colspan="1">leaf mines</td></tr><tr><td rowspan="4" colspan="1">5</td><td rowspan="1" colspan="1">Cartago</td><td rowspan="1" colspan="1">San Ramón de Tres Ríos, <named-content xmlns:xlink="http://www.w3.org/1999/xlink" content-type="dwc:verbatimCoordinates" xlink:type="simple">09°56'20"N, 083°58'55"W</named-content></td><td rowspan="1" colspan="1">1500 m</td><td rowspan="1" colspan="1"><italic><tp:taxon-name>Liriomyza mystica</tp:taxon-name></italic></td><td rowspan="1" colspan="1">1</td><td rowspan="1" colspan="1">5</td><td rowspan="1" colspan="1">larvae, puparia</td></tr><tr><td rowspan="1" colspan="1">Cartago</td><td rowspan="1" colspan="1">San Ramón de Tres Ríos, <named-content xmlns:xlink="http://www.w3.org/1999/xlink" content-type="dwc:verbatimCoordinates" xlink:type="simple">09°56'18"N, 083°58'38"W</named-content></td><td rowspan="1" colspan="1">1600 m</td><td rowspan="1" colspan="1"><italic><tp:taxon-name>Liriomyza mystica</tp:taxon-name></italic></td><td rowspan="1" colspan="1">35</td><td rowspan="1" colspan="1">35</td><td rowspan="1" colspan="1">larvae, puparia</td></tr><tr><td rowspan="1" colspan="1">Cartago</td><td rowspan="1" colspan="1">San Ramón de Tres Ríos, <named-content xmlns:xlink="http://www.w3.org/1999/xlink" content-type="dwc:verbatimCoordinates" xlink:type="simple">09°56'18"N, 083°58'38"W</named-content></td><td rowspan="1" colspan="1">1600 m</td><td rowspan="1" colspan="1"><italic><tp:taxon-name>Liriomyza prompta</tp:taxon-name></italic></td><td rowspan="1" colspan="1">13</td><td rowspan="1" colspan="1">7</td><td rowspan="1" colspan="1">larvae, puparia</td></tr><tr><td rowspan="1" colspan="1">Cartago</td><td rowspan="1" colspan="1">San Ramón de Tres Ríos, <named-content xmlns:xlink="http://www.w3.org/1999/xlink" content-type="dwc:verbatimCoordinates" xlink:type="simple">09°56'27"N, 083°58'16"W</named-content></td><td rowspan="1" colspan="1">1670 m</td><td rowspan="1" colspan="1"><italic><tp:taxon-name>Liriomyza mystica</tp:taxon-name></italic></td><td rowspan="1" colspan="1">0</td><td rowspan="1" colspan="1">0</td><td rowspan="1" colspan="1">larvae</td></tr><tr><td rowspan="2" colspan="1">6</td><td rowspan="1" colspan="1">Cartago</td><td rowspan="1" colspan="1">Cervantes, <named-content xmlns:xlink="http://www.w3.org/1999/xlink" content-type="dwc:verbatimCoordinates" xlink:type="simple">09°52'46"N, 083°49'07"W</named-content></td><td rowspan="1" colspan="1">1500 m</td><td rowspan="1" colspan="1"><italic><tp:taxon-name>Liriomyza prompta</tp:taxon-name></italic></td><td rowspan="1" colspan="1">1</td><td rowspan="1" colspan="1">0</td><td rowspan="1" colspan="1">larvae, puparia</td></tr><tr><td rowspan="1" colspan="1">Cartago</td><td rowspan="1" colspan="1">Cervantes, <named-content xmlns:xlink="http://www.w3.org/1999/xlink" content-type="dwc:verbatimCoordinates" xlink:type="simple">09°52'46"N, 083°49'07"W</named-content></td><td rowspan="1" colspan="1">1500m</td><td rowspan="1" colspan="1"><italic><tp:taxon-name>Liriomyza mystica</tp:taxon-name></italic></td><td rowspan="1" colspan="1">0</td><td rowspan="1" colspan="1">0</td><td rowspan="1" colspan="1">larvae</td></tr><tr><td rowspan="1" colspan="1">7</td><td rowspan="1" colspan="1">Cartago</td><td rowspan="1" colspan="1">Llano Grande, <named-content xmlns:xlink="http://www.w3.org/1999/xlink" content-type="dwc:verbatimCoordinates" xlink:type="simple">09°54'41"N, 083°53'09"W</named-content></td><td rowspan="1" colspan="1">2100 m</td><td rowspan="1" colspan="1"><italic><tp:taxon-name>Liriomyza prompta</tp:taxon-name></italic></td><td rowspan="1" colspan="1">0</td><td rowspan="1" colspan="1">0</td><td rowspan="1" colspan="1">leaf mines</td></tr><tr><td rowspan="1" colspan="1">8</td><td rowspan="1" colspan="1">Cartago</td><td rowspan="1" colspan="1">Chicuá, Irazú Volcano, <named-content xmlns:xlink="http://www.w3.org/1999/xlink" content-type="dwc:verbatimCoordinates" xlink:type="simple">09°56'49"N, 083°52'00"W</named-content></td><td rowspan="1" colspan="1">2765 m</td><td rowspan="1" colspan="1"><italic><tp:taxon-name>Liriomyza mystica</tp:taxon-name></italic></td><td rowspan="1" colspan="1">0</td><td rowspan="1" colspan="1">0</td><td rowspan="1" colspan="1">1 larva</td></tr><tr><td rowspan="1" colspan="1">9</td><td rowspan="1" colspan="1">Heredia</td><td rowspan="1" colspan="1">Santo Domingo de Heredia, <named-content xmlns:xlink="http://www.w3.org/1999/xlink" content-type="dwc:verbatimCoordinates" xlink:type="simple">09°58'21"N, 084°05'29"W</named-content></td><td rowspan="1" colspan="1">1133 m</td><td rowspan="1" colspan="1"><italic><tp:taxon-name>Liriomyza prompta</tp:taxon-name></italic></td><td rowspan="1" colspan="1">0</td><td rowspan="1" colspan="1">1</td><td rowspan="1" colspan="1">larvae, puparia, on <italic><tp:taxon-name>Bocconia arborea</tp:taxon-name></italic></td></tr><tr><td rowspan="2" colspan="1">10</td><td rowspan="1" colspan="1">Heredia</td><td rowspan="1" colspan="1">Cinchona-Vara Blanca, (<xref ref-type="fig" rid="F1">Fig. 2</xref>) <named-content xmlns:xlink="http://www.w3.org/1999/xlink" content-type="dwc:verbatimCoordinates" xlink:type="simple">10°13'26"N, 084°09'47"W</named-content>–<named-content xmlns:xlink="http://www.w3.org/1999/xlink" content-type="dwc:verbatimCoordinates" xlink:type="simple">10°11'02"N, 084°09'18"W</named-content></td><td rowspan="1" colspan="1">1200–1800m</td><td rowspan="1" colspan="1"><italic><tp:taxon-name>Liriomyza mystica</tp:taxon-name></italic></td><td rowspan="1" colspan="1">0</td><td rowspan="1" colspan="1">0</td><td rowspan="1" colspan="1">larvae, puparia</td></tr><tr><td rowspan="1" colspan="1">Heredia</td><td rowspan="1" colspan="1">Cinchona-Vara Blanca, (<xref ref-type="fig" rid="F1">Fig. 2</xref>) <named-content xmlns:xlink="http://www.w3.org/1999/xlink" content-type="dwc:verbatimCoordinates" xlink:type="simple">10°13'26"N, 084°09'47"W</named-content>–<named-content xmlns:xlink="http://www.w3.org/1999/xlink" content-type="dwc:verbatimCoordinates" xlink:type="simple">10°11'02"N, 084°09'18"W</named-content></td><td rowspan="1" colspan="1">1200–1800m</td><td rowspan="1" colspan="1"><italic><tp:taxon-name>Liriomyza prompta</tp:taxon-name></italic></td><td rowspan="1" colspan="1">0</td><td rowspan="1" colspan="1">0</td><td rowspan="1" colspan="1">larvae, puparia</td></tr><tr><td rowspan="1" colspan="1">11</td><td rowspan="1" colspan="1">Limón</td><td rowspan="1" colspan="1">Guácimo, <named-content xmlns:xlink="http://www.w3.org/1999/xlink" content-type="dwc:verbatimCoordinates" xlink:type="simple">10°08'34"N, 083°42'27"W</named-content></td><td rowspan="1" colspan="1">480 m</td><td rowspan="1" colspan="1"><italic><tp:taxon-name>Liriomyza prompta</tp:taxon-name></italic></td><td rowspan="1" colspan="1">0</td><td rowspan="1" colspan="1">0</td><td rowspan="1" colspan="1">leaf mines</td></tr><tr><td rowspan="1" colspan="1">12</td><td rowspan="1" colspan="1">Puntarenas</td><td rowspan="1" colspan="1">Bosque Eterno de los Niños, Bajo del Tigre, <named-content xmlns:xlink="http://www.w3.org/1999/xlink" content-type="dwc:verbatimCoordinates" xlink:type="simple">10°30'31"N, 084°49'12"W</named-content></td><td rowspan="1" colspan="1">1130 m</td><td rowspan="1" colspan="1"><italic><tp:taxon-name>Liriomyza prompta</tp:taxon-name></italic></td><td rowspan="1" colspan="1">0</td><td rowspan="1" colspan="1">2</td><td rowspan="1" colspan="1">larvae, puparia</td></tr><tr><td rowspan="2" colspan="1">13</td><td rowspan="1" colspan="1">Puntarenas</td><td rowspan="1" colspan="1">Estación Biológica Monteverde, <named-content xmlns:xlink="http://www.w3.org/1999/xlink" content-type="dwc:verbatimCoordinates" xlink:type="simple">10°19'09"N, 084°48'32"W</named-content></td><td rowspan="1" colspan="1">1538 m</td><td rowspan="1" colspan="1"><italic><tp:taxon-name>Liriomyza prompta</tp:taxon-name></italic></td><td rowspan="1" colspan="1">1</td><td rowspan="1" colspan="1">1</td><td rowspan="1" colspan="1">mating (<xref ref-type="fig" rid="F1">Fig. 6</xref>)</td></tr><tr><td rowspan="1" colspan="1">Puntarenas</td><td rowspan="1" colspan="1">Estación Biológica Monteverde, <named-content xmlns:xlink="http://www.w3.org/1999/xlink" content-type="dwc:verbatimCoordinates" xlink:type="simple">10°19'09"N, 084°48'32"W</named-content></td><td rowspan="1" colspan="1">1538 m</td><td rowspan="1" colspan="1"><italic><tp:taxon-name>Liriomyza mystica</tp:taxon-name></italic></td><td rowspan="1" colspan="1">1</td><td rowspan="1" colspan="1">1</td><td rowspan="1" colspan="1">mating, larvae and puparia</td></tr><tr><td rowspan="1" colspan="1">14</td><td rowspan="1" colspan="1">San José</td><td rowspan="1" colspan="1">San Pedro de Montes de Oca, <named-content xmlns:xlink="http://www.w3.org/1999/xlink" content-type="dwc:verbatimCoordinates" xlink:type="simple">09°56'27"N, 084°02'36"W</named-content></td><td rowspan="1" colspan="1">1236 m</td><td rowspan="1" colspan="1"><italic><tp:taxon-name>Liriomyza prompta</tp:taxon-name></italic></td><td rowspan="1" colspan="1">0</td><td rowspan="1" colspan="1">0</td><td rowspan="1" colspan="1">larvae, puparia</td></tr><tr><td rowspan="2" colspan="1">15</td><td rowspan="1" colspan="1">San José</td><td rowspan="1" colspan="1">San Isidro de Coronado, (<xref ref-type="fig" rid="F1">Fig. 3</xref>) <named-content xmlns:xlink="http://www.w3.org/1999/xlink" content-type="dwc:verbatimCoordinates" xlink:type="simple">09°58'18"N, 084°00'22"W</named-content></td><td rowspan="1" colspan="1">1420 m</td><td rowspan="1" colspan="1"><italic><tp:taxon-name>Liriomyza prompta</tp:taxon-name></italic></td><td rowspan="1" colspan="1">6</td><td rowspan="1" colspan="1">12</td><td rowspan="1" colspan="1">larvae, puparia</td></tr><tr><td rowspan="1" colspan="1">San José</td><td rowspan="1" colspan="1">San Isidro de Coronado, (<xref ref-type="fig" rid="F1">Fig. 3</xref>) <named-content xmlns:xlink="http://www.w3.org/1999/xlink" content-type="dwc:verbatimCoordinates" xlink:type="simple">09°58'18"N, 084°00'22"W</named-content></td><td rowspan="1" colspan="1">1420 m</td><td rowspan="1" colspan="1"><italic><tp:taxon-name>Liriomyza mystica</tp:taxon-name></italic></td><td rowspan="1" colspan="1">0</td><td rowspan="1" colspan="1">1</td><td rowspan="1" colspan="1">larvae, puparia</td></tr><tr><td rowspan="1" colspan="1">16</td><td rowspan="1" colspan="1">San José</td><td rowspan="1" colspan="1">San Gerardo de Rivas area, <named-content xmlns:xlink="http://www.w3.org/1999/xlink" content-type="dwc:verbatimCoordinates" xlink:type="simple">09°28'13"N, 083°35'07"W</named-content>–<named-content xmlns:xlink="http://www.w3.org/1999/xlink" content-type="dwc:verbatimCoordinates" xlink:type="simple">09°27'51"N, 083°34'15"W</named-content></td><td rowspan="1" colspan="1">1457–2031 m</td><td rowspan="1" colspan="1"><italic><tp:taxon-name>Liriomyza prompta</tp:taxon-name></italic></td><td rowspan="1" colspan="1">0</td><td rowspan="1" colspan="1">0</td><td rowspan="1" colspan="1">leaf mines</td></tr><tr><td rowspan="1" colspan="1">17</td><td rowspan="1" colspan="1">San José</td><td rowspan="1" colspan="1">Parque National Chirripó, forest fire area approx. <named-content xmlns:xlink="http://www.w3.org/1999/xlink" content-type="dwc:verbatimCoordinates" xlink:type="simple">09°27'20"N, 083°31'59"W</named-content></td><td rowspan="1" colspan="1">ca. 2700 m</td><td rowspan="1" colspan="1"><italic><tp:taxon-name>Liriomyza mystica</tp:taxon-name></italic></td><td rowspan="1" colspan="1">0</td><td rowspan="1" colspan="1">0</td><td rowspan="1" colspan="1">1 puparium, 1 larva</td></tr></tbody></table></table-wrap></tp:treatment-sec><ref-list><ref id="B8"><mixed-citation xmlns:xlink="http://www.w3.org/1999/xlink" xlink:type="simple"><person-group><name name-style="western"><surname>Silva</surname><given-names>GA</given-names></name><name name-style="western"><surname>Oliveira</surname><given-names>SJ</given-names></name></person-group> (<year>1952</year>) <article-title>Sobre um «Agromyzidae» (Diptera) cujas larvas minam Fohas de Trapoeiraba (Commelinaceae).</article-title><source>Revista Brasileira de biologia</source>, <fpage>293</fpage>–<lpage>299</lpage>.</mixed-citation></ref><ref id="B10"><mixed-citation xmlns:xlink="http://www.w3.org/1999/xlink" xlink:type="simple"><person-group><name name-style="western"><surname>Spencer</surname><given-names>KA</given-names></name></person-group> (<year>1984</year>) <article-title>The Agromyzidae (Diptera) of Colombia, including a new species attacking potato in Bolivia.</article-title><source>Revista Colombiana de Entomología</source><volume>10</volume>(<issue>1–2</issue>): <fpage>3</fpage>-<lpage>33</lpage>.</mixed-citation></ref><ref id="B12"><mixed-citation xmlns:xlink="http://www.w3.org/1999/xlink" xlink:type="simple"><person-group><name name-style="western"><surname>Valladares</surname><given-names>G</given-names></name></person-group> (<year>1984</year>) <article-title>Sobre el género <italic>Liriomyza</italic> Mik, 1894 (Diptera, Agromyzidae) en la República Argentina.</article-title><source>Revista de la Sociedad Entomológica Argentina</source><volume>43</volume>: <fpage>13</fpage>-<lpage>36</lpage>.</mixed-citation></ref></ref-list></tp:taxon-treatment>
