# Supplementary material for: Description and biology of two new species of Neotropical Liriomyza Mik (Diptera, Agromyzidae), mining leaves of Bocconia (Papaveraceae)
Source: Zookeys. 2014 Jan 13;(369):79–97. doi: 10.3897/zookeys.369.6168 (PMC3904121; doi:10.3897/zookeys.369.6168)
Supplement: XML Treatment for Liriomyza prompta [file zookeys.369.6168-treatment2.xml]

<!DOCTYPE tp:taxon-treatment
  PUBLIC "-//TaxonX//DTD Taxonomic Treatment Publishing DTD v0 20100105//EN" "tax-treatment-NSO.dtd">
<tp:taxon-treatment xmlns:tp="http://www.plazi.org/taxpub"><tp:treatment-meta><mixed-citation publication-type="journal"><person-group><name><surname>Boucher</surname><given-names>Stéphanie</given-names></name><name><surname>Nishida</surname><given-names>Kenji</given-names></name></person-group><article-title>Description and biology of two new species of Neotropical <italic>Liriomyza</italic> Mik (Diptera, Agromyzidae), mining leaves of <italic>Bocconia</italic> (Papaveraceae)</article-title><source>Zookeys</source><day>13</day><month>1</month><year>2014</year><volume>2014</volume><issue>369</issue><fpage>79</fpage><lpage>97</lpage><pub-id pub-id-type="doi">10.3897/zookeys.369.6168</pub-id></mixed-citation></tp:treatment-meta><tp:nomenclature><tp:taxon-name>
                        <tp:taxon-name-part taxon-name-part-type="genus">Liriomyza</tp:taxon-name-part>
                        <tp:taxon-name-part taxon-name-part-type="species">prompta</tp:taxon-name-part>
                        <object-id xmlns:xlink="http://www.w3.org/1999/xlink" content-type="zoobank" xlink:type="simple">http://zoobank.org/5933AA4E-ACDE-4A2F-8F66-4CD9AA55F1C6</object-id>
                        <object-id xmlns:xlink="http://www.w3.org/1999/xlink" xlink:type="simple">http://species-id.net/wiki/Liriomyza_prompta</object-id>
                    </tp:taxon-name><tp:taxon-authority>Boucher &amp; Nishida</tp:taxon-authority><tp:taxon-status xmlns:xlink="http://www.w3.org/1999/xlink" xlink:type="simple">sp. n.</tp:taxon-status><xref ref-type="fig" rid="F1">Figs 5–7</xref><xref ref-type="fig" rid="F5">,20</xref><xref ref-type="fig" rid="F6">,28</xref><xref ref-type="fig" rid="F9">–47</xref><xref ref-type="fig" rid="F10">,49</xref><xref ref-type="fig" rid="F10">,51</xref></tp:nomenclature><tp:treatment-sec sec-type="Type material"><title>Type material.</title><p>Holotype ♂: COSTA RICA: Cartago: San Ramón de Tres Ríos, 1600 m (<named-content xmlns:xlink="http://www.w3.org/1999/xlink" content-type="dwc:verbatimCoordinates" xlink:type="simple">09°56'18"N, 083°58'38"W</named-content>), ex. leaf mine <italic><tp:taxon-name>Bocconia frutescens</tp:taxon-name></italic>, larva exited 5–9.vii.2010, adult emerged 21–26.vii.2010, Kenji Nishida (LEM).</p><p><bold>Paratype.</bold> same data as holotype (2 ♀: LEM); same except: ex. leaf mine <!--PageBreak--><italic><tp:taxon-name>Bocconia frutescens</tp:taxon-name></italic>, emerged 1.vi.2010, Kenji Nishida (1 ♀: LEM); same except larva exited 29.vi.2010, adult emerged 20.vii.2010 (1 ♀: LEM); same except larva exited 29.vi–4.vii.2010, adult emerged 15–24.vii.2010 (7 ♂; 1♀: LEM); same except larva exited 25–28.vi.2010, adult emerged 20–22.vii.2010 (1 ♀: NMNH); same except larva exited 29.vi–4.vii.2010, adult emerged 21–25.vii.2010 (5 ♂; 1 ♀: NMNH); Cartago: Cervantes, 1500 m (<named-content xmlns:xlink="http://www.w3.org/1999/xlink" content-type="dwc:verbatimCoordinates" xlink:type="simple">09°52'46"N, 083°49'07"W</named-content>), ex. <italic><tp:taxon-name>Bocconia frutescens</tp:taxon-name></italic>, emerged 11.vi.2010, Kenji Nishida (1 ♂: CNC); San José Province: San Isidro de Coronado, Centro 1420 m (<named-content xmlns:xlink="http://www.w3.org/1999/xlink" content-type="dwc:verbatimCoordinates" xlink:type="simple">09°58'18"N, 084°00'22"W</named-content>), ex. <italic><tp:taxon-name>Bocconia frutescens</tp:taxon-name></italic>, adult emerged 11.vi.2010, Kenji Nishida (1 ♀: MZUCR); same except puparia formed 10–12.v.2010, adult emerged 12.vi.2010, Kenji Nishida (1 ♀: MZUCR); same except emerged 10.vi.2010 (1 ♂: INBio); same except pupation 6.vi.2010, emerged 26.vi.2010, Kenji Nishida (1 ♀: INBio); same except collected 15.v.2009, emerged 8.vi.2009, K. Nishida (4 ♂; 6 ♀: MZUCR), same except (1 ♂; 3 ♀: CNC); Puntarenas Prov., Monteverde, Estación Biológica, 1538 m (<named-content xmlns:xlink="http://www.w3.org/1999/xlink" content-type="dwc:verbatimCoordinates" xlink:type="simple">10°19'09"N, 084°48'32"W</named-content>), mating on <italic><tp:taxon-name>Bocconia frutescens</tp:taxon-name></italic> leaf, 30.v.2009, Kenji Nishida (1♂; 1♀: INBio).</p></tp:treatment-sec><tp:treatment-sec sec-type="Diagnosis"><title>Diagnosis.</title><p>This species can be distinguished from other Neotropical species of <!--PageBreak--><italic><tp:taxon-name>Liriomyza</tp:taxon-name></italic> by its completely yellow head and anepisternum, mesonotum almost completely brown to margin of scutellum, usually 3 + 1 dc, legs completely yellow, calypter brown on apical half with margin and fringe brown, and by the shape of the male genitalia and the shape of the anterior and posterior larval spiracles.</p></tp:treatment-sec><tp:treatment-sec sec-type="Description"><title>Description.</title><p>As in <italic><tp:taxon-name>Liriomyza mystica</tp:taxon-name></italic> Boucher and Nishida (described above) except as follows: arista shorter (<xref ref-type="fig" rid="F6">Figs 28</xref>, <xref ref-type="fig" rid="F6">29</xref>), 0.23–0.3 mm; normally 3+1 dc (except one male specimen with 2+1 dc); generally smaller: wing length 1.4–1.7 mm in males and 1.6–2.2 mm in females; eye often with a more extensive bluish reflection (<xref ref-type="fig" rid="F6">Fig. 29</xref>).</p><p><bold>Male genitalia.</bold> Similar to <italic><tp:taxon-name>Liriomyza mystica</tp:taxon-name></italic>, but tubules of distiphallus more sclerotized, slightly wider, parallel sided (not diverging in ventral view). Mesophallus widest apical section (<xref ref-type="fig" rid="F7">Fig. 33a</xref>), more than twice as large as narrower basal tubular section (<xref ref-type="fig" rid="F7">Fig. 33b</xref>). Mesophallus in lateral view with a prominent curve near midpoint. Surstylus absent. Ejaculatory apodeme (<xref ref-type="fig" rid="F7">Figs 34</xref>, <xref ref-type="fig" rid="F7">35</xref>) slightly more sclerotized than in <italic><tp:taxon-name>Liriomyza mystica</tp:taxon-name></italic>, and with blade slightly less expanded.</p><fig id="F6" position="float" orientation="portrait"><label>Figures 28–31.</label><caption><p>External morphology of adult <italic><tp:taxon-name>Liriomyza prompta</tp:taxon-name></italic>. <bold>28</bold> Head, lateral <bold>29</bold> Head, lateral (variation of eye colour) <bold>30</bold> Head, dorsal <bold>31</bold> Thorax, dorsal.</p></caption><graphic xmlns:xlink="http://www.w3.org/1999/xlink" xlink:href="ZooKeys-369-079-g006.jpg" position="float" orientation="portrait" xlink:type="simple"/></fig><fig id="F7" position="float" orientation="portrait"><label>Figures 32–35.</label><caption><p>Male genitalia of <italic><tp:taxon-name>Liriomyza prompta</tp:taxon-name></italic>. <bold>32</bold> Phallus, lateral <bold>33</bold> Phallus, ventral (see text for lines ‘a’ and ‘b’) <bold>34, 35</bold> Ejaculatory apodeme.</p></caption><graphic xmlns:xlink="http://www.w3.org/1999/xlink" xlink:href="ZooKeys-369-079-g007.jpg" position="float" orientation="portrait" xlink:type="simple"/></fig><p><bold>Early stages.</bold> Larval length: 1.95–2.70 mm, slightly smaller than <!--PageBreak--><italic><tp:taxon-name>Liriomyza mystica</tp:taxon-name></italic> larva. White to creamy white with an internal orange spot at head (<xref ref-type="fig" rid="F9">Fig. 47</xref>). Anterior spiracles about 0.1 mm distance from each other. Similar to <italic><tp:taxon-name>Liriomyza mystica</tp:taxon-name></italic>: fan-shaped with 5 small openings. Posterior spiracles with apparently 3 bulbs, but two very small and 1 much longer, curving toward anal segment (<xref ref-type="fig" rid="F8">Figs 36</xref>, <xref ref-type="fig" rid="F8">37</xref>). Cephalopharyngeal skeleton (<xref ref-type="fig" rid="F8">Fig. 39</xref>) more elongated with side arms narrower than in <italic><tp:taxon-name>Liriomyza mystica</tp:taxon-name></italic>. Puparium translucent brown to dark brown (<xref ref-type="fig" rid="F10">Fig. 49</xref>).</p><fig id="F8" position="float" orientation="portrait"><label>Figures 36–39.</label><caption><p>Larval characters of <italic><tp:taxon-name>Liriomyza prompta</tp:taxon-name></italic>. <bold>36</bold> Posterior spiracles <bold>37</bold> Posterior spiracle (close-up) <bold>38</bold> Anterior spiracle (note angle of view is different from Fig. <bold>18</bold>) <bold>39</bold> Cephalopharyngeal skeleton.</p></caption><graphic xmlns:xlink="http://www.w3.org/1999/xlink" xlink:href="ZooKeys-369-079-g008.jpg" position="float" orientation="portrait" xlink:type="simple"/></fig><fig id="F9" position="float" orientation="portrait"><label>Figures 40–47.</label><caption><p>Life history of <italic><tp:taxon-name>Liriomyza prompta</tp:taxon-name></italic> larva on <italic><tp:taxon-name>Bocconia frutescens</tp:taxon-name></italic> leaves <bold>40</bold> Leaf mines on upperside of mature, but relatively small leaf. Note that there are both single (narrow linear) and gregarious (blotch) mines <bold>41</bold> Active single larval mine at site 17. Note that early part of the mine becomes brown <bold>42</bold> Close-up of active mine with 7 larvae, seen with transmitted light (arrows indicate groups of late instar larvae): 2, 4, and 1 larvae from left to right). Early part of mine brown. Frass in dark green to black linear dots <bold>43</bold> Close-up of middle arrow area of Figure <bold>42</bold>, arrow indicates four actively mining larvae. Notice four orange spots <bold>44</bold> Same as Figure <bold>43</bold>, but without transmitted light <bold>45</bold> Close-up of actively mining late instar larva. Arrow indicates cephalopharyngeal skeleton <bold>46</bold> Exit holes (arrows), approximately 1.2 mm wide, near or at end of mine <bold>47</bold> Mature larva recently exited from mine. Posterior on right.</p></caption><graphic xmlns:xlink="http://www.w3.org/1999/xlink" xlink:href="ZooKeys-369-079-g009.jpg" position="float" orientation="portrait" xlink:type="simple"/></fig><fig id="F10" position="float" orientation="portrait"><label>Figures 48–51.</label><caption><p>Life history of two new species of <italic><tp:taxon-name>Liriomyza</tp:taxon-name></italic>. <bold>48</bold> Puparium of <italic><tp:taxon-name>Liriomyza mystica</tp:taxon-name></italic>, in situ <bold>49</bold> Puparium of <italic><tp:taxon-name>Liriomyza prompta</tp:taxon-name></italic>, in situ <bold>50</bold> Pupa of Pteromaline parasitoid wasp (sp. 01) inside <italic><tp:taxon-name>Bocconia frutescens</tp:taxon-name></italic> leaf vein parenchyma <bold>51</bold> Braconid parasitoid wasp, most likely <italic><tp:taxon-name>Opius</tp:taxon-name></italic> sp., attempting to oviposit in mature <italic><tp:taxon-name>Liriomyza prompta</tp:taxon-name></italic> larva at site 13.</p></caption><graphic xmlns:xlink="http://www.w3.org/1999/xlink" xlink:href="ZooKeys-369-079-g010.jpg" position="float" orientation="portrait" xlink:type="simple"/></fig></tp:treatment-sec><tp:treatment-sec sec-type="Host plants"><title>Host plants.</title><p><italic><tp:taxon-name>Bocconia frutescens</tp:taxon-name></italic> L. and <italic><tp:taxon-name>Bocconia arborea</tp:taxon-name></italic> S. Watson (<tp:taxon-name>Papaveraceae</tp:taxon-name>)</p></tp:treatment-sec><tp:treatment-sec sec-type="Biology"><title>Biology.</title><p>At site 15 in late October 2012 a few males were perched on small young leaves at the apical shoot of a 2 m host tree in the morning between 6:00 and 7:00 am. The males were either sitting or flying and perching on apical young leaves. A mating couple was observed on the underside of host leaf at 7:00 am (site 13, <xref ref-type="fig" rid="F1">Fig. 6</xref>). Oviposition was observed a few times by two females at site 2. At 3:00 pm (17.vi.2011), overcast with slight drizzle, the two females were walking on the upper side of leaves of a <!--PageBreak--><!--PageBreak--><!--PageBreak--><italic><tp:taxon-name>Bocconia frutescens</tp:taxon-name></italic> sapling, ca. 50 cm tall. The females either oviposited in the leaf tissue at the edge of the leaf margin (n=2) or along narrow leaf veins on the upper side of the leaf blade (n=3) (<xref ref-type="fig" rid="F1">Fig. 7</xref>). It was difficult to locate the eggs because of their small size and translucent colour (n=1). After oviposition, the leaf was collected and a small larva was found on 28.vi.2011. Also at site 5, three leaves were randomly collected on 24.vi.2010, and newly started mines were observed on 2–3.vii.2010 (n=6 mines). These observations suggest that the duration of the egg stage is approximately 10 days. The larvae mine mesophyll of the leaf blade either singly or gregariously (up to 7 larvae) (n=70 mines) (<xref ref-type="fig" rid="F9">Figs 40–45</xref>). Mines were found on very small mature leaves of ca. 1.5 cm (n=5, at site 13) to 90 cm long (n=10, at site 10). The mature mines with a single larva were narrow and more or less linear (<xref ref-type="fig" rid="F5">Figs 20</xref>, <xref ref-type="fig" rid="F9">40</xref>, <xref ref-type="fig" rid="F9">41</xref>), and mines with multiple larvae were blotch-shaped (<xref ref-type="fig" rid="F9">Figs 40</xref>, <xref ref-type="fig" rid="F9">42</xref>). These mines were conspicuous on the upper side of leaves. With regard to location of mines on leaves, no patterns were noticed; mines appear to occur on any part of the leaf blade — some mines were found near the primary vein, leaf apex, or anywhere in between (uncounted). Presence of the larva in the mine can be recognized by the orange spot of the larval anterior end (<xref ref-type="fig" rid="F9">Figs 43–45</xref>, <xref ref-type="fig" rid="F9">47</xref>). The early part of the mine becomes brown and the frass is seen in dark green to black linear dots (<xref ref-type="fig" rid="F9">Figs 42–44</xref>). The mature larvae each made an elliptical exit hole 1.1–1.3 mm wide on the upper side of the leaves, (n=7 holes) (<xref ref-type="fig" rid="F9">Fig. 46</xref>). Under rearing conditions, from the time of recognizing very early mines, the larvae completed mining within 3 to 4 days, and on the 5th day the puparia were usually formed on the plastic surface of rearing bags or containers. Young pupae were observed within a day or two after forming of the puparium (n=16). The puparia (<xref ref-type="fig" rid="F10">Fig. 48</xref>) were less translucent than those of <italic><tp:taxon-name>Liriomyza mystica</tp:taxon-name></italic>. The pupa becomes dark 2–3 days prior to adult emergence. A cohort of larvae from site 5 which pupated on 20–23.xii.2008 emerged as adults on 16–20.i.2009 (n=6, 1 ♂, 5 ♀), other data as follows: pupation 28.vi.2011, adult emergence 24.vii.2011 (a cohort, n=4, 2 ♂, 2 ♀, site 2); pupation 12–13.ii.2012, emergence 8.ii.2012 (n=2, site 12); pupation 20.iv.2012, emergence 14.v.2012 (n=2, site 15); i.e. the pupal stage lasted nearly a month under the rearing conditions. A small population of <italic><tp:taxon-name>Bocconia arborea</tp:taxon-name></italic> was found at site 9; however, it was only possible to access two saplings, which were about 1 meter tall and infested by <italic><tp:taxon-name>Liriomyza prompta</tp:taxon-name></italic> larvae (mostly old mines). Also at sites 7, 9 and 15, populations of weedy <tp:taxon-name>Papaveraceae</tp:taxon-name>, <italic><tp:taxon-name>Argemone mexicana</tp:taxon-name></italic> L. were found in close proximity to <italic><tp:taxon-name>Bocconia frutescens</tp:taxon-name></italic> and <italic><tp:taxon-name>Bocconia arborea</tp:taxon-name></italic>; however, no leaf mines of <italic><tp:taxon-name>Liriomyza prompta</tp:taxon-name></italic> were observed.</p></tp:treatment-sec><tp:treatment-sec sec-type="Parasitoids"><title>Parasitoids.</title><p>Three species of <tp:taxon-name>Eulophidae</tp:taxon-name>: <tp:taxon-name>Entedoninae</tp:taxon-name>: sp. 01 and sp. 02 from sites 5, 6, 13, and 15, <tp:taxon-name>Entedoninae</tp:taxon-name> sp. 03 from site 15, all these were parasitizing larva and pupating inside the host puparium; <tp:taxon-name>Eulophinae</tp:taxon-name>: sp. 01 from sites 13 and 15, parasitizing late instar larva, pupating inside the host leaf mine; and two species of <tp:taxon-name>Pteromalinae</tp:taxon-name> as mentioned in <italic><tp:taxon-name>Liriomyza mystica</tp:taxon-name></italic>, sp. 01 from site 5 and 15, and sp. 02 from site 13 and 15. A species of <tp:taxon-name>Braconidae</tp:taxon-name>, probably an <tp:taxon-name>Opiinae</tp:taxon-name>: <italic><tp:taxon-name>Opius</tp:taxon-name></italic> sp. was observed parasitizing a mature <italic><tp:taxon-name>Liriomyza prompta</tp:taxon-name></italic> larva at site 13 (<xref ref-type="fig" rid="F10">Fig. 51</xref>).</p></tp:treatment-sec><tp:treatment-sec sec-type="Comments"><title>Comments.</title><p>An important character differentiating larvae of this species from <italic><tp:taxon-name>Liriomyza mystica</tp:taxon-name></italic> described above, is that the posterior spiracles each have an elongated, somewhat hook-like bulb. These posterior spiracles are similar to those found in the Neotropical species <italic><tp:taxon-name>Liriomyza commelinae</tp:taxon-name></italic> and <italic><tp:taxon-name>Liriomyza robustae</tp:taxon-name></italic>, but the uniformly coloured mesothorax, absence of surstyli, and unforked anterior spiracles, differentiate this new species from these other Neotropical species. This species appears to be more common than <italic><tp:taxon-name>Liriomyza mystica</tp:taxon-name></italic> with a wider elevation range (<xref ref-type="table" rid="T1">Table 1</xref>).</p></tp:treatment-sec><tp:treatment-sec sec-type="Etymology"><title>Etymology.</title><p>The species name is derived from the Latin <italic>promptus</italic> (visible, apparent), referring to their conspicuous and common leaf mines.</p></tp:treatment-sec><tp:treatment-sec><!--Section generated to contain objects referenced in tp:taxon-treatment.--><fig id="F1" position="float" orientation="portrait"><label>Figures 1–7.</label><caption><p>Life history of two new species of <italic><tp:taxon-name>Liriomyza</tp:taxon-name></italic>. <bold>1–3</bold> Habitats <bold>1</bold> Open area in a valley near Reserva Biológica Manuel Alberto Brenes in San Ramón (site 2). Arrows indicate <italic><tp:taxon-name>Bocconia frutescens</tp:taxon-name></italic> trees <bold>2</bold> <italic><tp:taxon-name>Bocconia frutescens</tp:taxon-name></italic> saplings (in circle) growing along the road after land slides caused by 2009 earthquake in Cinchona-Vara Blanca area (site 10) 3 Ornamental <italic><tp:taxon-name>Bocconia frutescens</tp:taxon-name></italic> tree (in middle) in urban area of San Isidro de Coronado (site 15) <bold>4</bold> <italic><tp:taxon-name>Liriomyza mystica</tp:taxon-name></italic> female (from site 5) <bold>5</bold> <italic><tp:taxon-name>Liriomyza prompta</tp:taxon-name></italic> female (from site 13) <bold>6</bold> Mating couple of <italic><tp:taxon-name>Liriomyza prompta</tp:taxon-name></italic> on the underside of <italic><tp:taxon-name>Bocconia frutescens</tp:taxon-name></italic> leaf at 7:00 am (30.v.2009, site 13) <bold>7</bold> <italic><tp:taxon-name>Liriomyza prompta</tp:taxon-name></italic> ovipositing on the upper side of <italic><tp:taxon-name>Bocconia frutescens</tp:taxon-name></italic> leaf blade at 3:00 pm (17.vi.2011, site 2).</p></caption><graphic xmlns:xlink="http://www.w3.org/1999/xlink" xlink:href="ZooKeys-369-079-g001.jpg" position="float" orientation="portrait" xlink:type="simple"/></fig><fig id="F5" position="float" orientation="portrait"><label>Figures 20–27.</label><caption><p>Life history of <italic><tp:taxon-name>Liriomyza mystica</tp:taxon-name></italic> larvae on <italic><tp:taxon-name>Bocconia frutescens</tp:taxon-name></italic>. <bold>20–22</bold> External evidence caused by internal larval feeding on vein and petiole <bold>20</bold> Brown to reddish brown spots (ca. 1–2 mm long) on upperside along primary vein, marked by rectangular line. Arrow indicates <italic><tp:taxon-name>Liriomyza prompta</tp:taxon-name></italic> mine <bold>21</bold> Pale brown linear spots along the primary vein seen through strong sunlight from the back. Note that lower part of vein (underside) is thicker and shown as shadow <bold>22</bold> Mine in pale colour zigzag, approximately 30 mm long <bold>23</bold> Longitudinally opened primary vein with linear mine (circle) and late instar larva (arrow) <bold>24</bold> Late instar larva in situ, ventral view. Cephalopharyngeal skeleton on right. Notice orange spot at head <bold>25</bold> Mature larva exiting from underside of vein (arrow). Close-up view, lower right. Notice orange spot at head <bold>26</bold> Exit hole (ca. 1 mm wide) on underside of primary vein <bold>27</bold> Mature larva in pre-puparial stage. Posterior on right.</p></caption><graphic xmlns:xlink="http://www.w3.org/1999/xlink" xlink:href="ZooKeys-369-079-g005.jpg" position="float" orientation="portrait" xlink:type="simple"/></fig><table-wrap id="T1" position="float" orientation="portrait"><label>Table 1.</label><caption><p><italic><tp:taxon-name>Liriomyza</tp:taxon-name></italic> species occurrence at different site localities in Costa Rica. All from host plant <italic><tp:taxon-name>Bocconia frutescens</tp:taxon-name></italic> L., unless specified otherwise.</p></caption><table><tbody><tr><th rowspan="1" colspan="1">Sites</th><th rowspan="1" colspan="1">Province</th><th rowspan="1" colspan="1">Locality, Lat.-Long.</th><th rowspan="1" colspan="1">Elevation</th><th rowspan="1" colspan="1">Species</th><th rowspan="1" colspan="2">Imago ♂♀</th><th rowspan="1" colspan="1">Comments/ immature stages</th></tr><tr><td rowspan="2" colspan="1">1</td><td rowspan="1" colspan="1">Alajuela</td><td rowspan="1" colspan="1">Parque Nacional Volcán Arenal, <named-content xmlns:xlink="http://www.w3.org/1999/xlink" content-type="dwc:verbatimCoordinates" xlink:type="simple">10°27'57"N, 084°45'18"W</named-content></td><td rowspan="1" colspan="1">600 m</td><td rowspan="1" colspan="1"><italic><tp:taxon-name>Liriomyza prompta</tp:taxon-name></italic></td><td rowspan="1" colspan="1">0</td><td rowspan="1" colspan="1">0</td><td rowspan="1" colspan="1">1 puparium</td></tr><tr><td rowspan="1" colspan="1">Alajuela</td><td rowspan="1" colspan="1">Parque Nacional Volcán Arenal, <named-content xmlns:xlink="http://www.w3.org/1999/xlink" content-type="dwc:verbatimCoordinates" xlink:type="simple">10°27'54"N, 084°45'15"W</named-content></td><td rowspan="1" colspan="1">605 m</td><td rowspan="1" colspan="1"><italic><tp:taxon-name>Liriomyza prompta</tp:taxon-name></italic></td><td rowspan="1" colspan="1">0</td><td rowspan="1" colspan="1">0</td><td rowspan="1" colspan="1">leaf mine</td></tr><tr><td rowspan="4" colspan="1">2</td><td rowspan="1" colspan="1">Alajuela</td><td rowspan="1" colspan="1">Reserva Biológica Manuel Alberto Brenes, open valley area, (<xref ref-type="fig" rid="F1">Fig. 1</xref>) <named-content xmlns:xlink="http://www.w3.org/1999/xlink" content-type="dwc:verbatimCoordinates" xlink:type="simple">10°13'43"N, 084°34'10"W</named-content></td><td rowspan="1" colspan="1">796 m</td><td rowspan="1" colspan="1"><italic><tp:taxon-name>Liriomyza mystica</tp:taxon-name></italic></td><td rowspan="1" colspan="1">0</td><td rowspan="1" colspan="1">0</td><td rowspan="1" colspan="1">1 puparium</td></tr><tr><td rowspan="1" colspan="1">Alajuela</td><td rowspan="1" colspan="1">Reserva Biológica Manuel Alberto Brenes, open valley area, (<xref ref-type="fig" rid="F1">Fig. 1</xref>) <named-content xmlns:xlink="http://www.w3.org/1999/xlink" content-type="dwc:verbatimCoordinates" xlink:type="simple">10°13'43"N, 084°34'10"W</named-content></td><td rowspan="1" colspan="1">796 m</td><td rowspan="1" colspan="1"><italic><tp:taxon-name>Liriomyza prompta</tp:taxon-name></italic></td><td rowspan="1" colspan="1">2</td><td rowspan="1" colspan="1">2</td><td rowspan="1" colspan="1">larvae, puparia</td></tr><tr><td rowspan="1" colspan="1">Alajuela</td><td rowspan="1" colspan="1">Reserva Biológica Manuel Alberto Brenes, <named-content xmlns:xlink="http://www.w3.org/1999/xlink" content-type="dwc:verbatimCoordinates" xlink:type="simple">10°13'07"N, 084°35'49"W</named-content></td><td rowspan="1" colspan="1">850 m</td><td rowspan="1" colspan="1"><italic><tp:taxon-name>Liriomyza mystica</tp:taxon-name></italic></td><td rowspan="1" colspan="1">0</td><td rowspan="1" colspan="1">0</td><td rowspan="1" colspan="1">1 puparium</td></tr><tr><td rowspan="1" colspan="1">Alajuela</td><td rowspan="1" colspan="1">Reserva Biológica Manuel Alberto Brenes, <named-content xmlns:xlink="http://www.w3.org/1999/xlink" content-type="dwc:verbatimCoordinates" xlink:type="simple">10°13'07"N, 084°35'49"W</named-content></td><td rowspan="1" colspan="1">850 m</td><td rowspan="1" colspan="1"><italic><tp:taxon-name>Liriomyza prompta</tp:taxon-name></italic></td><td rowspan="1" colspan="1">0</td><td rowspan="1" colspan="1">1</td><td rowspan="1" colspan="1">oviposition, 1 puparium</td></tr><tr><td rowspan="2" colspan="1">3</td><td rowspan="1" colspan="1">Alajuela</td><td rowspan="1" colspan="1">Laguna de Hule, <named-content xmlns:xlink="http://www.w3.org/1999/xlink" content-type="dwc:verbatimCoordinates" xlink:type="simple">10°18'14"N, 084°12'26"W</named-content></td><td rowspan="1" colspan="1">809 m</td><td rowspan="1" colspan="1"><italic><tp:taxon-name>Liriomyza mystica</tp:taxon-name></italic></td><td rowspan="1" colspan="1">0</td><td rowspan="1" colspan="1">0</td><td rowspan="1" colspan="1">1 larva</td></tr><tr><td rowspan="1" colspan="1">Alajuela</td><td rowspan="1" colspan="1">Laguna de Hule, <named-content xmlns:xlink="http://www.w3.org/1999/xlink" content-type="dwc:verbatimCoordinates" xlink:type="simple">10°18'14"N, 084°12'26"W</named-content></td><td rowspan="1" colspan="1">809 m</td><td rowspan="1" colspan="1"><italic><tp:taxon-name>Liriomyza prompta</tp:taxon-name></italic></td><td rowspan="1" colspan="1">0</td><td rowspan="1" colspan="1">0</td><td rowspan="1" colspan="1">1 puparium</td></tr><tr><td rowspan="1" colspan="1">4</td><td rowspan="1" colspan="1">Alajuela</td><td rowspan="1" colspan="1">Bajo del Toro, <named-content xmlns:xlink="http://www.w3.org/1999/xlink" content-type="dwc:verbatimCoordinates" xlink:type="simple">10°08'27"N, 084°19'60"W</named-content></td><td rowspan="1" colspan="1">1380 m</td><td rowspan="1" colspan="1"><italic><tp:taxon-name>Liriomyza prompta</tp:taxon-name></italic></td><td rowspan="1" colspan="1">0</td><td rowspan="1" colspan="1">0</td><td rowspan="1" colspan="1">leaf mines</td></tr><tr><td rowspan="4" colspan="1">5</td><td rowspan="1" colspan="1">Cartago</td><td rowspan="1" colspan="1">San Ramón de Tres Ríos, <named-content xmlns:xlink="http://www.w3.org/1999/xlink" content-type="dwc:verbatimCoordinates" xlink:type="simple">09°56'20"N, 083°58'55"W</named-content></td><td rowspan="1" colspan="1">1500 m</td><td rowspan="1" colspan="1"><italic><tp:taxon-name>Liriomyza mystica</tp:taxon-name></italic></td><td rowspan="1" colspan="1">1</td><td rowspan="1" colspan="1">5</td><td rowspan="1" colspan="1">larvae, puparia</td></tr><tr><td rowspan="1" colspan="1">Cartago</td><td rowspan="1" colspan="1">San Ramón de Tres Ríos, <named-content xmlns:xlink="http://www.w3.org/1999/xlink" content-type="dwc:verbatimCoordinates" xlink:type="simple">09°56'18"N, 083°58'38"W</named-content></td><td rowspan="1" colspan="1">1600 m</td><td rowspan="1" colspan="1"><italic><tp:taxon-name>Liriomyza mystica</tp:taxon-name></italic></td><td rowspan="1" colspan="1">35</td><td rowspan="1" colspan="1">35</td><td rowspan="1" colspan="1">larvae, puparia</td></tr><tr><td rowspan="1" colspan="1">Cartago</td><td rowspan="1" colspan="1">San Ramón de Tres Ríos, <named-content xmlns:xlink="http://www.w3.org/1999/xlink" content-type="dwc:verbatimCoordinates" xlink:type="simple">09°56'18"N, 083°58'38"W</named-content></td><td rowspan="1" colspan="1">1600 m</td><td rowspan="1" colspan="1"><italic><tp:taxon-name>Liriomyza prompta</tp:taxon-name></italic></td><td rowspan="1" colspan="1">13</td><td rowspan="1" colspan="1">7</td><td rowspan="1" colspan="1">larvae, puparia</td></tr><tr><td rowspan="1" colspan="1">Cartago</td><td rowspan="1" colspan="1">San Ramón de Tres Ríos, <named-content xmlns:xlink="http://www.w3.org/1999/xlink" content-type="dwc:verbatimCoordinates" xlink:type="simple">09°56'27"N, 083°58'16"W</named-content></td><td rowspan="1" colspan="1">1670 m</td><td rowspan="1" colspan="1"><italic><tp:taxon-name>Liriomyza mystica</tp:taxon-name></italic></td><td rowspan="1" colspan="1">0</td><td rowspan="1" colspan="1">0</td><td rowspan="1" colspan="1">larvae</td></tr><tr><td rowspan="2" colspan="1">6</td><td rowspan="1" colspan="1">Cartago</td><td rowspan="1" colspan="1">Cervantes, <named-content xmlns:xlink="http://www.w3.org/1999/xlink" content-type="dwc:verbatimCoordinates" xlink:type="simple">09°52'46"N, 083°49'07"W</named-content></td><td rowspan="1" colspan="1">1500 m</td><td rowspan="1" colspan="1"><italic><tp:taxon-name>Liriomyza prompta</tp:taxon-name></italic></td><td rowspan="1" colspan="1">1</td><td rowspan="1" colspan="1">0</td><td rowspan="1" colspan="1">larvae, puparia</td></tr><tr><td rowspan="1" colspan="1">Cartago</td><td rowspan="1" colspan="1">Cervantes, <named-content xmlns:xlink="http://www.w3.org/1999/xlink" content-type="dwc:verbatimCoordinates" xlink:type="simple">09°52'46"N, 083°49'07"W</named-content></td><td rowspan="1" colspan="1">1500m</td><td rowspan="1" colspan="1"><italic><tp:taxon-name>Liriomyza mystica</tp:taxon-name></italic></td><td rowspan="1" colspan="1">0</td><td rowspan="1" colspan="1">0</td><td rowspan="1" colspan="1">larvae</td></tr><tr><td rowspan="1" colspan="1">7</td><td rowspan="1" colspan="1">Cartago</td><td rowspan="1" colspan="1">Llano Grande, <named-content xmlns:xlink="http://www.w3.org/1999/xlink" content-type="dwc:verbatimCoordinates" xlink:type="simple">09°54'41"N, 083°53'09"W</named-content></td><td rowspan="1" colspan="1">2100 m</td><td rowspan="1" colspan="1"><italic><tp:taxon-name>Liriomyza prompta</tp:taxon-name></italic></td><td rowspan="1" colspan="1">0</td><td rowspan="1" colspan="1">0</td><td rowspan="1" colspan="1">leaf mines</td></tr><tr><td rowspan="1" colspan="1">8</td><td rowspan="1" colspan="1">Cartago</td><td rowspan="1" colspan="1">Chicuá, Irazú Volcano, <named-content xmlns:xlink="http://www.w3.org/1999/xlink" content-type="dwc:verbatimCoordinates" xlink:type="simple">09°56'49"N, 083°52'00"W</named-content></td><td rowspan="1" colspan="1">2765 m</td><td rowspan="1" colspan="1"><italic><tp:taxon-name>Liriomyza mystica</tp:taxon-name></italic></td><td rowspan="1" colspan="1">0</td><td rowspan="1" colspan="1">0</td><td rowspan="1" colspan="1">1 larva</td></tr><tr><td rowspan="1" colspan="1">9</td><td rowspan="1" colspan="1">Heredia</td><td rowspan="1" colspan="1">Santo Domingo de Heredia, <named-content xmlns:xlink="http://www.w3.org/1999/xlink" content-type="dwc:verbatimCoordinates" xlink:type="simple">09°58'21"N, 084°05'29"W</named-content></td><td rowspan="1" colspan="1">1133 m</td><td rowspan="1" colspan="1"><italic><tp:taxon-name>Liriomyza prompta</tp:taxon-name></italic></td><td rowspan="1" colspan="1">0</td><td rowspan="1" colspan="1">1</td><td rowspan="1" colspan="1">larvae, puparia, on <italic><tp:taxon-name>Bocconia arborea</tp:taxon-name></italic></td></tr><tr><td rowspan="2" colspan="1">10</td><td rowspan="1" colspan="1">Heredia</td><td rowspan="1" colspan="1">Cinchona-Vara Blanca, (<xref ref-type="fig" rid="F1">Fig. 2</xref>) <named-content xmlns:xlink="http://www.w3.org/1999/xlink" content-type="dwc:verbatimCoordinates" xlink:type="simple">10°13'26"N, 084°09'47"W</named-content>–<named-content xmlns:xlink="http://www.w3.org/1999/xlink" content-type="dwc:verbatimCoordinates" xlink:type="simple">10°11'02"N, 084°09'18"W</named-content></td><td rowspan="1" colspan="1">1200–1800m</td><td rowspan="1" colspan="1"><italic><tp:taxon-name>Liriomyza mystica</tp:taxon-name></italic></td><td rowspan="1" colspan="1">0</td><td rowspan="1" colspan="1">0</td><td rowspan="1" colspan="1">larvae, puparia</td></tr><tr><td rowspan="1" colspan="1">Heredia</td><td rowspan="1" colspan="1">Cinchona-Vara Blanca, (<xref ref-type="fig" rid="F1">Fig. 2</xref>) <named-content xmlns:xlink="http://www.w3.org/1999/xlink" content-type="dwc:verbatimCoordinates" xlink:type="simple">10°13'26"N, 084°09'47"W</named-content>–<named-content xmlns:xlink="http://www.w3.org/1999/xlink" content-type="dwc:verbatimCoordinates" xlink:type="simple">10°11'02"N, 084°09'18"W</named-content></td><td rowspan="1" colspan="1">1200–1800m</td><td rowspan="1" colspan="1"><italic><tp:taxon-name>Liriomyza prompta</tp:taxon-name></italic></td><td rowspan="1" colspan="1">0</td><td rowspan="1" colspan="1">0</td><td rowspan="1" colspan="1">larvae, puparia</td></tr><tr><td rowspan="1" colspan="1">11</td><td rowspan="1" colspan="1">Limón</td><td rowspan="1" colspan="1">Guácimo, <named-content xmlns:xlink="http://www.w3.org/1999/xlink" content-type="dwc:verbatimCoordinates" xlink:type="simple">10°08'34"N, 083°42'27"W</named-content></td><td rowspan="1" colspan="1">480 m</td><td rowspan="1" colspan="1"><italic><tp:taxon-name>Liriomyza prompta</tp:taxon-name></italic></td><td rowspan="1" colspan="1">0</td><td rowspan="1" colspan="1">0</td><td rowspan="1" colspan="1">leaf mines</td></tr><tr><td rowspan="1" colspan="1">12</td><td rowspan="1" colspan="1">Puntarenas</td><td rowspan="1" colspan="1">Bosque Eterno de los Niños, Bajo del Tigre, <named-content xmlns:xlink="http://www.w3.org/1999/xlink" content-type="dwc:verbatimCoordinates" xlink:type="simple">10°30'31"N, 084°49'12"W</named-content></td><td rowspan="1" colspan="1">1130 m</td><td rowspan="1" colspan="1"><italic><tp:taxon-name>Liriomyza prompta</tp:taxon-name></italic></td><td rowspan="1" colspan="1">0</td><td rowspan="1" colspan="1">2</td><td rowspan="1" colspan="1">larvae, puparia</td></tr><tr><td rowspan="2" colspan="1">13</td><td rowspan="1" colspan="1">Puntarenas</td><td rowspan="1" colspan="1">Estación Biológica Monteverde, <named-content xmlns:xlink="http://www.w3.org/1999/xlink" content-type="dwc:verbatimCoordinates" xlink:type="simple">10°19'09"N, 084°48'32"W</named-content></td><td rowspan="1" colspan="1">1538 m</td><td rowspan="1" colspan="1"><italic><tp:taxon-name>Liriomyza prompta</tp:taxon-name></italic></td><td rowspan="1" colspan="1">1</td><td rowspan="1" colspan="1">1</td><td rowspan="1" colspan="1">mating (<xref ref-type="fig" rid="F1">Fig. 6</xref>)</td></tr><tr><td rowspan="1" colspan="1">Puntarenas</td><td rowspan="1" colspan="1">Estación Biológica Monteverde, <named-content xmlns:xlink="http://www.w3.org/1999/xlink" content-type="dwc:verbatimCoordinates" xlink:type="simple">10°19'09"N, 084°48'32"W</named-content></td><td rowspan="1" colspan="1">1538 m</td><td rowspan="1" colspan="1"><italic><tp:taxon-name>Liriomyza mystica</tp:taxon-name></italic></td><td rowspan="1" colspan="1">1</td><td rowspan="1" colspan="1">1</td><td rowspan="1" colspan="1">mating, larvae and puparia</td></tr><tr><td rowspan="1" colspan="1">14</td><td rowspan="1" colspan="1">San José</td><td rowspan="1" colspan="1">San Pedro de Montes de Oca, <named-content xmlns:xlink="http://www.w3.org/1999/xlink" content-type="dwc:verbatimCoordinates" xlink:type="simple">09°56'27"N, 084°02'36"W</named-content></td><td rowspan="1" colspan="1">1236 m</td><td rowspan="1" colspan="1"><italic><tp:taxon-name>Liriomyza prompta</tp:taxon-name></italic></td><td rowspan="1" colspan="1">0</td><td rowspan="1" colspan="1">0</td><td rowspan="1" colspan="1">larvae, puparia</td></tr><tr><td rowspan="2" colspan="1">15</td><td rowspan="1" colspan="1">San José</td><td rowspan="1" colspan="1">San Isidro de Coronado, (<xref ref-type="fig" rid="F1">Fig. 3</xref>) <named-content xmlns:xlink="http://www.w3.org/1999/xlink" content-type="dwc:verbatimCoordinates" xlink:type="simple">09°58'18"N, 084°00'22"W</named-content></td><td rowspan="1" colspan="1">1420 m</td><td rowspan="1" colspan="1"><italic><tp:taxon-name>Liriomyza prompta</tp:taxon-name></italic></td><td rowspan="1" colspan="1">6</td><td rowspan="1" colspan="1">12</td><td rowspan="1" colspan="1">larvae, puparia</td></tr><tr><td rowspan="1" colspan="1">San José</td><td rowspan="1" colspan="1">San Isidro de Coronado, (<xref ref-type="fig" rid="F1">Fig. 3</xref>) <named-content xmlns:xlink="http://www.w3.org/1999/xlink" content-type="dwc:verbatimCoordinates" xlink:type="simple">09°58'18"N, 084°00'22"W</named-content></td><td rowspan="1" colspan="1">1420 m</td><td rowspan="1" colspan="1"><italic><tp:taxon-name>Liriomyza mystica</tp:taxon-name></italic></td><td rowspan="1" colspan="1">0</td><td rowspan="1" colspan="1">1</td><td rowspan="1" colspan="1">larvae, puparia</td></tr><tr><td rowspan="1" colspan="1">16</td><td rowspan="1" colspan="1">San José</td><td rowspan="1" colspan="1">San Gerardo de Rivas area, <named-content xmlns:xlink="http://www.w3.org/1999/xlink" content-type="dwc:verbatimCoordinates" xlink:type="simple">09°28'13"N, 083°35'07"W</named-content>–<named-content xmlns:xlink="http://www.w3.org/1999/xlink" content-type="dwc:verbatimCoordinates" xlink:type="simple">09°27'51"N, 083°34'15"W</named-content></td><td rowspan="1" colspan="1">1457–2031 m</td><td rowspan="1" colspan="1"><italic><tp:taxon-name>Liriomyza prompta</tp:taxon-name></italic></td><td rowspan="1" colspan="1">0</td><td rowspan="1" colspan="1">0</td><td rowspan="1" colspan="1">leaf mines</td></tr><tr><td rowspan="1" colspan="1">17</td><td rowspan="1" colspan="1">San José</td><td rowspan="1" colspan="1">Parque National Chirripó, forest fire area approx. <named-content xmlns:xlink="http://www.w3.org/1999/xlink" content-type="dwc:verbatimCoordinates" xlink:type="simple">09°27'20"N, 083°31'59"W</named-content></td><td rowspan="1" colspan="1">ca. 2700 m</td><td rowspan="1" colspan="1"><italic><tp:taxon-name>Liriomyza mystica</tp:taxon-name></italic></td><td rowspan="1" colspan="1">0</td><td rowspan="1" colspan="1">0</td><td rowspan="1" colspan="1">1 puparium, 1 larva</td></tr></tbody></table></table-wrap></tp:treatment-sec></tp:taxon-treatment>
